# Supplementary material for: The Protective Effect of Heme Oxygenase-1 on Liver Injury Caused by DON-Induced Oxidative Stress and Cytotoxicity
Source: Toxins (Basel). 2021 Oct 17;13(10):732. doi: 10.3390/toxins13100732 (PMC8541417; doi:10.3390/toxins13100732)
Supplement: Supplementary file 1 [file toxins-13-00732-s001.zip]

Archive with 1 entries (1 files):
- toxins-1362283-supplementary.pdf
